# Supplementary material for: Green industrial policy and green development of agriculture—Quasi-natural experiment based on the Yangtze River Economic Belt in China
Source: PLoS One. 2024 Sep 18;19(9):e0308307. doi: 10.1371/journal.pone.0308307 (PMC11410273; doi:10.1371/journal.pone.0308307)
Supplement: S1 Data — (ZIP) [file pone.0308307.s001.zip]

Archive with 2 entries (2 files):
- AGDDID.do
- AGD-DID1.dta
