# Supplementary material for: Green industrial policy and green development of agriculture—Quasi-natural experiment based on the Yangtze River Economic Belt in China
Source: PLoS One. 2024 Sep 18;19(9):e0308307. doi: 10.1371/journal.pone.0308307 (PMC11410273; doi:10.1371/journal.pone.0308307)
Supplement: S1 Data — (ZIP) [file pone.0308307.s001.zip › AGDDID.do]

//农业绿色DID----双重差分
*--------------------

clear
use "AGD-DID1.dta", clear  //农业绿色数据，Score是农业绿色发展（AGD）的综合得分。
xtset id year
xtdescribe

global xlist `edu inf wea tec ed tecc'

sum score $xlist
sum score edu inf wea tec tecc ind eco
*DID 方法
gen time = (year >= 2018) &!missing(year) 
gen treated = (id>20) &! missing(id)  

gen did = time*treated  //did变量 交互项
xtset id year 
 reg score did time treated $xlist  //这就是一个OLS回归，也可以使用diff命令
xtreg score did time treated i.year , fe
est store r0
xtreg score did edu inf wea tec tecc 
est store r1
xtreg score did edu inf wea tec tecc i.year
est store r1_bs
xtreg score did edu inf wea tec tecc i.year , fe 
est store r1_fe
local m "r0 r1 r1_bs r1_fe"
	  esttab `m', mtitle(`m') s(r2 N) nogap star(* 0.1 ** 0.05 *** 0.01)  
	  
esttab r0 r1 r1_bs r1_fe using te5.rtf,se mtitles star(* 0.1 ** 0.05 *** 0.01) 


// 以下是平衡趋势检验
 use "AGD-DID1.dta",replace
	xtset id year
	gen policy = year - 2018
	replace policy = -6 if policy <= -6
	replace policy = 4 if policy >= 4
	gen policy_d = policy + 6
	gen y = score
	xtreg y ib6.policy_d i.year, fe r

 * 生成前五期系数均值
    forvalues i = 0/5{
    gen b_`i' = _b[`i'.policy_d]
    }

    gen avg_coef = (b_0+b_5+b_3+b_3+b_2+b_1)/6
    su avg_coef
    
    coefplot, baselevels ///
     drop(*.year _cons policy_d) ///
    coeflabels(0.policy_d = "t-6" ///
      1.policy_d = "t-5" /// 
	  2.policy_d = "t-4" ///
	  3.policy_d = "t-3" ///
	  4.policy_d = "t-2" /// 
	  5.policy_d = "t-1" ///
	  6.policy_d = "t" ///
	  7.policy_d = "t+1" ///
	  8.policy_d = "t+2" ///
	  9.policy_d = "t+3"  ///
	  10.policy_d = "t+4")  ///更改系数的label 
	      vertical ///转置图形
		  yline(0, lwidth(vthin) lpattern(dash) lcolor(teal)) ///加入y=0这条虚线
          ylabel(-0.02(0.02)0.12) ///
		  xline(7, lwidth(vthin) lpattern(dash) lcolor(teal)) ///
		  ytitle("Percentage Changes", size(small)) ///加入Y轴标题,大小small
          xtitle("Years relative to gree policy", size(small)) ///加入X轴标题，大小small
          transform(*=@-r(mean)) ///去除前五期的系数均值
          addplot(line @b @at) ///增加点之间的连线
          ciopts(lpattern(dash) recast(rcap) msize(medium)) ///CI为虚线上下封口
          msymbol(circle_hollow) ///plot空心格式
          scheme(s1mono)

///// 以下是安慰剂检验
	use "AGD-DID1.dta", clear
	*set matsize 10000
mat b = J(500,1,0) //* 系数矩阵
mat se = J(500,1,0) //* 标准误矩阵 
mat p = J(500,1,0) //* P值矩阵
*注，如果出现 matsize 不足的情况，可以使用set matsize 10000进行扩充，然后在重新设置矩阵
	
forvalues i=1/500{
 use jiashujudid2.dta, clear
 xtset id year
 sample 30, count
 keep year
 mkmat year, matrix(sampleyear) //向量转化为矩阵，方便调用
 use jiashujudid2.dta,clear
 xtset id year
 gen treat1 = 0
  * 生成单位时间处理变量
 foreach j of numlist 1/30 {
  replace treat1 = 1 if (id == `j' & year >= sampleyear[`j',1])
 }
 qui xtreg score treat1 edu tec tecc wea inf i.year, fe
  * 存储并计算所需回归结果
 mat b[`i',1] = _b[treat]
 mat se[`i',1] = _se[treat]
 mat p[`i',1] = 2*ttail(e(df_r),abs(_b[treat]/_se[treat]))
}

svmat b, names(coef)
svmat se, names(se)
svmat p, names(pvalue)

drop if pvalue1 == .
label var pvalue1 p值
label var coef1 估计系数

#delimit ;
twoway (scatter pvalue1 coef1)(kdensity coef1, yaxis(2)), 
 xline(0.0207, lc(black*0.5) lp(dash))
 xline(0, lc(black*0.5) lp(solid)) 
 yline(0.05, lc(black*0.5) lp(dash))
 yline(0.1, lc(black*0.5) lp(dash))
 xlabel(-0.05(0.01)0.05, grid)
 xtitle("Estimator", size(*0.8)) xlabel(, format(%4.2f) labsize(small))
 ytitle("Density", size(*0.8)) ylabel(, nogrid format(%4.1f) labsize(small)) 
 ytitle("P Value", size(*0.8) axis(2)) ylabel(, nogrid format(%4.1f) labsize(small) axis(2))
 legend(r(1) order(1 "P Value" 2 "Estimator"))
 graphregion(color(white)) ;
#delimit cr


////*2 控制组将不受到政策的影响// 虚拟控制组受到政策的影响
use "AGD-DID1.dta", clear  
xtset id year
xtdescribe

global xlist `edu inf wea tec ed tecc'

sum score $xlist
sum score edu inf wea tec tecc ind eco
*DID 方法
gen time = (year >= 2018) &!missing(year) 
gen treated = (id>20) &! missing(id)  

gen did = time*treated  //did变量 交互项


drop time 
gen time = (year>=2018)&!missing(year)
drop treated
gen treated = (id<15) & (id> 10)&!missing(id) //我们考虑一个并没有

*受到政策影响地方假设其受到政策影响
gen did31= time*treated
xtreg score did31 $xlist i.year, fe //最好的情况是did3不显著，证明控制组不受政策影响

xtset id year 
 
xtreg score did31 time treated i.year , fe
est store r11
xtreg score did31 edu inf wea tec tecc i.year , fe
est store r12
local m "r11 r12"
	  esttab `m', mtitle(`m') s(r2 N) nogap star(* 0.1 ** 0.05 *** 0.01)  
	  
esttab r11 r12 using te6.rtf,se mtitles star(* 0.1 ** 0.05 *** 0.01) 

////*3 政策干预时间的随机性

use "AGD-DID1.dta", clear  
xtset id year
xtdescribe

global xlist `edu inf wea tec ed tecc'

sum score $xlist
sum score edu inf wea tec tecc ind eco
*DID 方法
gen time = (year >= 2018) &!missing(year) 
gen treated = (id>20) &! missing(id)  

gen did = time*treated  //did变量 交互项

drop time
gen time1 = (year>=2014) & !missing(year)  
drop treated 
gen treated1 = (id>28)&!missing(id) 
drop did
gen did1 = time1*treated1 //DID交叉项
xtreg score did1 i.year,fe

xtreg score did1 time treated i.year , fe
est store r11
xtreg score did1 edu inf wea tec tecc i.year , fe
est store r12
local m "r11 r12"
	  esttab `m', mtitle(`m') s(r2 N) nogap star(* 0.1 ** 0.05 *** 0.01)  
	  
esttab r11 r12 using te7.rtf,se mtitles star(* 0.1 ** 0.05 *** 0.01) 


*4 政策实施的唯一性，至少证明这个政策才是主要影响因素

 use "AGD-DID1.dta", clear  
xtset id year
xtdescribe

global xlist `edu inf wea tec ed tecc'

sum score $xlist
sum score edu inf wea tec tecc ind eco
*DID 方法
gen time = (year >= 2017) &!missing(year) //政策执行年度为2018年
gen treated = (id>20) &! missing(id)  //

gen did = time*treated  //did变量 交互项


drop time
gen time = (year >= 2017) &!missing(year) //排除2017年政策影响

drop treated
gen treated = (id<27)&(id>20)&!missing(id)  //寻求某些受到其他政策影响的地方

gen did4 = time*treated
xtreg score did4 i.year, fe //did4 可能依然显著，但是系数变小，证明还受到其他政策的影响

xtreg score did4 time treated i.year , fe
est store r111
xtreg score did4 edu inf wea tec tecc i.year , fe
est store r121
local m "r111 r121"
	  esttab `m', mtitle(`m') s(r2 N) nogap star(* 0.1 ** 0.05 *** 0.01)  
	  
esttab r111 r121 using te8.rtf,se mtitles star(* 0.1 ** 0.05 *** 0.01) 

///排除2019年政策

 use "AGD-DID1.dta", clear  //使用系统自带数据库
xtset id year
xtdescribe

global xlist `edu inf wea tec ed tecc'

sum score $xlist
sum score edu inf wea tec tecc ind eco
*DID 方法
gen time = (year >= 2017) &!missing(year) 
gen treated = (id>20) &! missing(id)  

gen did = time*treated  //did变量 

drop time
gen time = (year>=2019)&!missing(year)
drop treated
gen treated = (id<30)&(id>19)&!missing(id)  //寻求某些受到其他政策影响的地方
drop did
gen did4 = time*treated
xtreg score did4 i.year, fe //did4 可能依然显著，但是系数变小，证明还受到其他政策的影响

xtreg score did4 time treated i.year , fe
est store r111
xtreg score did4 edu inf wea tec tecc i.year , fe
est store r121
local m "r111 r121"
	  esttab `m', mtitle(`m') s(r2 N) nogap star(* 0.1 ** 0.05 *** 0.01)  
	  
esttab r111 r121 using te9.rtf,se mtitles star(* 0.1 ** 0.05 *** 0.01) 


/// 两步法机制检验

 use "AGD-DID1.dta", clear  //
xtset id year
xtdescribe
gen time = (year >= 2017) &!missing(year) 
gen treated = (id>20) &! missing(id)  

gen did = time*treated  //did变量 


xtreg score did time treated edu inf wea tec tecc i.year , fe
xtreg ind did time treated i.year , fe

clear
use "AGD-DID1.dta", clear  //
xtset id year
xtdescribe
gen time = (year >= 2018) &!missing(year) 
gen treated = (id>20) &! missing(id)  

gen did = time*treated  //did变量 交互项
xtset id year 
//两步法机制检验
xtreg score did time treated edu inf wea tec tecc i.year , fe
est store r1
xtreg ind did time treated i.year , fe
est store r2
xtreg ind did edu inf wea tec tecc i.year , fe
est store r21
xtreg eco did time treated i.year , fe
est store r3
xtreg eco did time treated edu inf wea tec tecc i.year , fe
est store r31
local m "r1 r2 r21 r3 r31"
	  esttab `m', mtitle(`m') s(r2 N) nogap star(* 0.1 ** 0.05 *** 0.01)  
	  
esttab r1 r2 r21 r3 r31 using te14.rtf,se mtitles star(* 0.1 ** 0.05 *** 0.01)

//异质性分析
clear
use "AGD-DID1.dta", clear // 上游
xtset id year
xtdescribe
gen time = (year >= 2018) &!missing(year) 
gen treated = (id>26) &! missing(id)  
gen did = time*treated  //did变量 交互项
xtset id year 
xtreg score did time treated i.year , fe
est store r1
xtreg score did edu inf wea tec tecc i.year , fe
est store r2
local m "r1 r2"
	  esttab `m', mtitle(`m') s(r2 N) nogap star(* 0.1 ** 0.05 *** 0.01)  
	  
esttab r1 r2 using te2011.rtf,se mtitles star(* 0.1 ** 0.05 *** 0.01)


clear
use "AGD-DID1.dta", clear // 中游
xtset id year
xtdescribe
gen time = (year >= 2018) &!missing(year) 
gen treated4 = (id<27)&(id>25)&!missing(id)
gen did = time*treated  //did变量 交互项
xtset id year 
xtreg score did time treated i.year , fe
est store r3
xtreg score did edu inf wea tec tecc i.year , fe
est store r4
local m "r3 r4"
	  esttab `m', mtitle(`m') s(r2 N) nogap star(* 0.1 ** 0.05 *** 0.01)  
	  
esttab r3 r4 using te21.rtf,se mtitles star(* 0.1 ** 0.05 *** 0.01)


clear
use "AGD-DID1.dta", clear // 下游
xtset id year
xtdescribe
gen time = (year >= 2018) &!missing(year) 
gen treated4 = (id<24)&(id>22)&!missing(id)
gen did = time*treated  //did变量 交互项
xtset id year 
xtreg score did time treated i.year , fe
est store r5
xtreg score did edu inf wea tec tecc i.year , fe
est store r6
local m "r5 r6"
	  esttab `m', mtitle(`m') s(r2 N) nogap star(* 0.1 ** 0.05 *** 0.01)  
	  
esttab r5 r6 using te240.rtf,se mtitles star(* 0.1 ** 0.05 *** 0.01)
